# Supplementary material for: Prevalence of Xanthomonas euvesicatoria (formally X. perforans) associated with bacterial spot severity in Capsicum annuum crops in South Central Chihuahua, Mexico
Source: PeerJ. 2021 Feb 15;9:e10913. doi: 10.7717/peerj.10913 (PMC7891084; doi:10.7717/peerj.10913)
Supplement: Supplemental Information 4 — Pathogenicity test against jalapeño pepper plants and Xanthomonas isolates susceptibility to antimicrobial agents raw data. [file peerj-09-10913-s004.xlsx]

## Sheet: Conglomerate severity
		Severity
		Days after inoculation
Isolate	Replication	5	10	Conglomerate
Xp1	1	11.43	38.67	1
Xp1	2	10.47	22.99	1
Xp1	3	12.23	12.79	1
Xp1	4	13.86	25.3	1
Xp1	5	9.52	13.2	1
Xp2	1	14.67	17.99	1
Xp2	2	3.8	100	1
Xp2	3	10.26	9.83	1
Xp2	4	11.29	12.94	1
Xp2	5	9.95	15.2	1
Xe4	1	9.5	19.11	1
Xe4	2	12.4	17.75	1
Xe4	3	10	17.54	1
Xe4	4	4	9.28	1
Xe4	5	3.5	8.38	1
Xp5	1	11.69	24.69	1
Xp5	2	15.4	14.03	1
Xp5	3	24.6	14.24	1
Xp5	4	5.66	7.28	1
Xp6	1	14.92	43.49	1
Xp6	2	100	21.37	1
Xp6	3	20.23	20.21	1
Xp6	4	14.24	16.31	1
Xp6	5	33.27	31.66	1
Xp11	1	13.9	100	1
Xp11	2	46.23	14.91	1
Xp11	3	5.78	18.86	1
Xp11	4	7.01	16.15	1
Xp11	5	7.74	10.18	1
Xp14	1	100	100	1
Xp14	2	21.22	17.71	1
Xp14	3	15.38	18.18	1
Xp14	4	16.21	25.8	1
Xp14	5	10	17.05	1
Xe15	1	25	100	1
Xe15	2	16.78	36.72	1
Xe15	3	29.47	100	1
Xe15	4	6	13.46	1
Xe15	5	4	9.51	1
Xp16	1	14.82	28.89	1
Xp16	2	9.43	22.87	1
Xp16	3	14.42	18.84	1
Xp16	4	16.07	18.63	1
Xp16	5	15.09	22.97	1
Xp20	1	13.97	21.89	1
Xp20	2	11.67	100	1
Xp20	3	12.87	11.96	1
Xp20	4	28.76	12.91	1
Xp20	5	9.61	17.96	1
Xp22	1	15.8	16.8	1
Xp22	2	12.9	33.1	1
Xp22	3	10	38.95	1
Xp22	4	7.1	13.62	1
Xp22	5	4.2	15.84	1
Xe23	1	9.4	17.9	1
Xe23	2	8.3	17.78	1
Xe23	3	7.2	19.98	1
Xe23	4	6.1	16.22	1
Xe23	5	5	10.66	1
Xp30	1	12	12.05	1
Xp30	2	9.5	10.55	1
Xp30	3	34	100	1
Xp30	4	45	54.14	1
Xp30	5	10.9	15.41	1
Xp31	1	12.4	24.23	1
Xp31	2	13.7	16.3	1
Xp31	3	15	24.45	1
Xp31	4	16.3	100	1
Xp31	5	17.6	19.42	1
Xp35	1	15.71	23.5	1
Xp35	2	10.54	43.58	1
Xp35	3	16.96	24.84	1
Xp35	4	16.49	100	1
Xp36	1	13.32	15.35	1
Xp36	2	18.01	51.87	1
Xp36	3	13.64	66.64	1
Xp36	4	20.52	23.81	1
Xp36	5	15.53	31.65	1
Xe37	1	35.04	14.51	1
Xe37	2	10.55	8.21	1
Xe37	3	14.4	7.7	1
Xe37	4	14.13	15.39	1
Xe37	5	20.93	100	1
Xp41	1	57.4	100	1
Xp41	2	11.8	6.98	1
Xp41	3	8.01	15.67	1
Xp41	4	17.96	8.26	1
Xp41	5	6.86	100	1
Xe42	1	9.69	13.15	1
Xe42	2	7.37	7.54	1
Xe42	3	9.42	5.71	1
Xe42	4	81.82	38.8	1
Xe42	5	13.22	100	1
Xp46	1	9.67	100	1
Xp46	2	12.8	15.33	1
Xp46	3	10.93	11.51	1
Xp46	4	9.06	9.45	1
Xp46	5	22.19	26.47	1
Xp49	1	5.86	25.33	1
Xp49	2	5.48	18.05	1
Xp49	3	14.28	19.81	1
Xp49	4	15.21	20.49	1
Xp49	5	7.81	30.58	1
Xp52	1	0	1.55	1
Xp52	2	0	5.88	1
Xp52	3	0	0	1
Xp52	4	0	0	1
Xp52	5	0	0	1
Xp53	1	20.15	100	1
Xp53	2	8.11	100	1
Xp53	3	33.48	12.47	1
Xp53	4	10.37	15	1
Xp53	5	7.24	13	1
Xp54	1	12.2	8.37	1
Xp54	2	14.38	15.3	1
Xp54	3	10.08	15.39	1
Xp54	4	11.09	10.7	1
Xp54	5	6.58	7.59	1
Xp56	1	9.64	16.88	1
Xp56	2	11.76	54.91	1
Xp56	3	15.32	19.74	1
Xp56	4	16.86	8.05	1
Xp56	5	19.7	12.55	1
Xp58	1	17.72	100	1
Xp58	2	18.4	41.61	1
Xp58	3	19.08	17.72	1
Xp58	4	19.76	47.31	1
Xp58	5	20.44	11.21	1
Xp63	1	9.97	36.03	1
Xp63	2	17.71	14.61	1
Xp63	3	8.79	8.73	1
Xp3	1	19.8	17.79	1
Xp3	2	50.44	21.14	1
Xp3	3	21.62	100	1
Xp3	4	12.81	24.64	1
Xp3	5	16.69	12.44	1
		15.9082	29.8374	Conglomerate 3
Xp19	1	12	49.6	2
Xp19	2	23	30.6	2
Xp19	3	13	64.6	2
Xp19	4	13.5	100	2
Xp24	1	12.6	100	2
Xp24	2	4.42	100	2
Xp24	3	23.44	6.98	2
Xp24	4	8.71	12.82	2
Xp24	5	100	100	2
Xp25	1	13.39	100	2
Xp25	2	13.61	100	2
Xp25	3	12.58	100	2
Xp25	4	13.39	100	2
Xp25	5	13.2	100	2
Xp34	1	38.66	100	2
Xp34	2	28.57	100	2
Xp34	3	25.2	54.9	2
Xp34	4	59.37	47.44	2
Xp34	5	11.35	12.67	2
Xp43	1	22.5	100	2
Xp43	2	26.3	100	2
Xp43	3	30.1	23.96	2
Xp43	4	33.9	100	2
Xp43	5	37.7	100	2
Xp45	1	19.55	64.11	2
Xp45	2	68.1	23.78	2
Xp45	3	13.69	100	2
Xp45	4	21.28	44.47	2
Xp45	5	14.56	100	2
Xp48	1	23.5	100	2
Xp48	2	21.8	20.25	2
Xp48	3	20.1	100	2
Xp48	4	18.4	100	2
Xp48	5	16.7	100	2
Xp50	1	26.4	100	2
Xp50	2	23.6	26.98	2
Xp50	3	20.8	100	2
Xp50	4	18	100	2
Xp50	5	15.2	100	2
Xp61	1	23	100	2
Xp61	2	23.4	100	2
Xp61	3	23	100	2
Xp61	4	24	100	2
Xp61	5	45	100	2
Xe65	1	9.84	100	2
Xe65	2	6.7	9.84	2
Xe65	3	8.6	9.24	2
Xe65	4	9.4	100	2
Xe65	5	9.6	100	2
Xp66	1	23.4	100	2
Xp66	2	29.37	29.37	2
Xp66	3	13.5	100	2
Xp66	4	23	100	2
Xp66	5	23.4	13.08	2
		22.7293	76.7535	Conglomerate 2
Xp21	1	16.96	100	3
Xp21	2	100	100	3
Xp21	3	100	100	3
Xp21	4	100	100	3
Xp21	5	10.67	16.73	3
Xp47	1	80	100	3
Xp47	2	80	100	3
Xp47	3	85	98	3
Xp47	4	79	95	3
Xp47	5	80	100	3
Xp60	1	41.61	100	3
Xp60	2	45.4	100	3
Xp60	3	49.19	100	3
Xp60	4	52.98	100	3
Xp60	5	56.77	100	3
Xp69	1	31.91	41.88	3
Xp69	2	49.83	100	3
Xp69	3	100	100	3
Xp69	4	100	100	3
Xp69	5	89.93	100	3
		67.4625	92.5805	Conglomerate 1
		22.5721	47.8771	General average

## Sheet: Antibacterial agents suscept
				Concentrations (μg/ml)
Treatments	Isolate	Rep	Antibacterial agent	640	512	256	128	64	32	16	8	4
Xe4 Cu+O	Xe4	1	COBOXY	-0.130468	-0.186901	-0.34213	-0.458624	-0.511234	-0.5321	0.0108123	0.185314	0.0217539
Xe4 Cu+O	Xe4	2	COBOXY	0.032729	-0.005289	-0.130716	-0.214283	-0.266015	-0.253706	0.0539552	0.20874	0.0501089
Xe4 Cu+O	Xe4	3	COBOXY	-0.064782	-0.05029	-0.213167	-0.293435	-0.34708	-0.371192	0.0175047	0.301599	0.0457106
average Xe4 Cu+O				-0.0541737	-0.0808267	-0.228671	-0.322114	-0.374776	-0.385666	0.0274241	0.231885	0.0391911
Xe4 G + O	Xe4	1	Final Bacter	0.02383	0.00021	-0.23601	-0.46639	-1.16814	-1.62433	0.641809	0.376552	0.107834
Xe4 G + O	Xe4	2	Final Bacter	0.00745	0.00937	-0.71092	-0.3989	-1.08344	-1.47034	0.297226	0.193494	0.104133
Xe4 G + O	Xe4	3	Final Bacter	0.04103	-0.03801	-0.27304	-0.88497	-1.19349	-1.45576	0.532305	0.357477	0.0709478
Average Xe4 G + O				0.0241033	-0.00947667	-0.406657	-0.58342	-1.14836	-1.51681	0.490447	0.309174	0.0943051
Xe4 G	Xe4	1	Gentamicine	-0.0012573	1.35e-05	0.0011724	0.0081796	0.0016533	0.0015556	0.0022265	0.0003384	0.0025653
Xe4 G	Xe4	2	Gentamicine	0.0079041	0.0001686	0.0041375	0.008573	0.0009294	0.0292074	0.0039037	0.0119337	0.0037586
Xe4 G	Xe4	3	Gentamicine	-0.0012194	0.0010894	-0.0016068	0.0053424	-0.0012476	0.0444574	0.0002258	0.0002013	5.26e-05
Average Xe4 G				0.00180913	0.000423833	0.00123437	0.007365	0.000445033	0.0250735	0.00211867	0.0041578	0.0021255
Xe4 CuG	Xe4	1	GLUCOB PLUS	0.209468	0.265566	0.163237	0.115234	0.0201306	0.0648527	0.541169	0.0530657	0.0891479
Xe4 CuG	Xe4	2	GLUCOB PLUS	0.409272	0.567601	0.487839	0.651962	0.41256	0.619005	0.543657	0.634126	0.173801
Xe4 CuG	Xe4	3	GLUCOB PLUS	0.240219	0.330423	0.140584	0.328024	0.156399	0.30734	0.0891168	0.555508	0.0353672
Average Xe4 CuG				0.28632	0.387863	0.263887	0.365073	0.196363	0.330399	0.391314	0.414233	0.0994387
Xe4 CuS	Xe4	1	Cupper sulfate	0.51944	0.61118	0.83394	0.869672	1.02785	0.59978	0.778572	0.562864	0.393651
Xe4 CuS	Xe4	2	Cupper sulfate	0.019528	0.189215	0.229235	0.457749	0.235222	0.335915	0.876229	0.750539	0.547428
Xe4 CuS	Xe4	3	Cupper sulfate	1.17233	0.713442	1.21155	0.902221	0.744984	0.764002	0.806832	0.649913	0.474624
Average Xe4 CuS				0.570433	0.504612	0.758242	0.743214	0.669352	0.566565	0.820544	0.654439	0.471901
Xp16 Cu+O	Xp16	1	COBOXY	0.016021	0.054506	-0.130376	-0.328469	-0.398068	-0.447796	0.469699	1.55821	0.413896
Xp16 Cu+O	Xp16	2	COBOXY	-0.016599	0.076239	0.071339	-0.18321	-0.213254	-0.262902	0.882462	1.5046	0.472711
Xp16 Cu+O	Xp16	3	COBOXY	0.004269	0.007505	-0.409229	-0.547067	-0.652838	-0.704427	0.741435	1.07485	0.37714
Average Xp16 Cu+O				0.00123033	0.0460833	-0.156089	-0.352915	-0.421387	-0.471708	0.697866	1.37922	0.421249
Xp16 G + O	Xp16	1	Final Bacter	-0.07859	-0.1775	-0.12149	-0.25492	-0.89017	-1.37602	0.420651	1.5615	0.657978
Xp16 G + O	Xp16	2	Final Bacter	0.11914	0.08789	-0.13929	-0.22703	-0.9594	-1.56013	0.497498	1.53324	0.512629
Xp16 G + O	Xp16	3	Final Bacter	0.09413	-0.08363	-0.41563	-0.56189	-1.28814	-1.41034	0.596129	1.0067	0.496903
Average Xp16 G + O				0.0448933	-0.0577467	-0.22547	-0.347947	-1.0459	-1.44883	0.504759	1.36715	0.555837
Xp16 G	Xp16	1	Gentamicine	0.0007085	0.0155265	-0.0006602	0.002838	0.009068	0.0028178	0.0113484	0.0009628	0.0891253
Xp16 G	Xp16	2	Gentamicine	-0.0020776	-0.0007044	-0.000396	0.0013196	0.0013884	4.2e-05	-0.209058	-0.215102	0.101218
Xp16 G	Xp16	3	Gentamicine	-0.0060558	-0.0038271	-0.0046111	-0.0010487	-0.0012112	-0.0021398	0.001087	0.0001793	0.304063
Average Xp16 G				-0.00247497	0.003665	-0.0018891	0.0010363	0.00308173	0.00024	-0.0655408	-0.07132	0.164802
Xp16 CuG	Xp16	1	GLUCOB PLUS	0.542132	1.28869	1.22457	1.15684	1.10117	0.66769	0.827743	0.56599	0.115924
Xp16 CuG	Xp16	2	GLUCOB PLUS	0.727754	1.59193	1.31353	1.52405	0.953245	0.944075	0.660538	0.507215	0.0583593
Xp16 CuG	Xp16	3	GLUCOB PLUS	0.352238	0.416817	1.24756	0.647688	0.559098	0.59363	1.07368	0.331701	0.444837
Average Xp16 CuG				0.540708	1.09915	1.26189	1.10953	0.871169	0.735131	0.853988	0.468302	0.206373
Xp16 CuS	Xp16	1	Cupper sulfate	1.78367	1.79291	1.7054	1.70612	1.65883	1.71345	1.5918	1.14066	0.439779
Xp16 CuS	Xp16	2	Cupper sulfate	1.55414	1.653	1.52436	1.66298	1.51136	1.53827	1.44904	1.08755	0.203168
Xp16 CuS	Xp16	3	Cupper sulfate	1.64144	1.73694	1.77588	1.72402	1.69398	1.66627	1.55449	1.01677	0.229065
Average Xp16 CuS				1.65975	1.72762	1.66855	1.69771	1.62139	1.63933	1.53178	1.08166	0.290671
Xp3 Cu+O	Xp3	1	COBOXY	-0.094618	0.00948	-0.623061	-0.818065	-0.651929	-0.583183	0.460639	1.29078	1.15302
Xp3 Cu+O	Xp3	2	COBOXY	-0.025939	-0.034909	-0.065531	-0.215243	-0.225623	0.191179	0.39484	1.06096	1.43421
Xp3 Cu+O	Xp3	3	COBOXY	0.405544	-0.060785	-0.337905	-0.285788	-0.559543	-0.132639	0.160266	1.12796	1.50207
Average Xp3 Cu+O				0.0949957	-0.028738	-0.342166	-0.439699	-0.479032	-0.174881	0.338582	1.1599	1.3631
Xp3 G + O	Xp3	1	Final Bacter	-0.00645	0.0273	-0.05178	-0.31234	-0.65085	-1.26166	1.06103	1.59526	0.497231
Xp3 G + O	Xp3	2	Final Bacter	-0.02067	-0.04154	-0.16442	-0.4777	-1.19223	-1.51877	0.236289	1.15126	1.59498
Xp3 G + O	Xp3	3	Final Bacter	-0.05129	-0.47348	-0.35458	-0.67921	-1.14	-1.20032	0.230209	0.203741	0.123767
Average Xp3 G + O				-0.0261367	-0.162573	-0.19026	-0.48975	-0.99436	-1.32692	0.509177	0.983422	0.73866
Xp3 G	Xp3	1	Gentamicine	-0.0017459	3.9e-05	-0.0010132	-0.0001636	-0.0017654	0.0124058	0.0043617	0.0032868	0.608919
Xp3 G	Xp3	2	Gentamicine	0.0022432	0.0031165	0.0047376	0.0026755	0.00135	0.0012936	0.0029902	0.0048138	0.0805482
Xp3 G	Xp3	3	Gentamicine	-0.0013416	-0.0010524	-0.0016612	0.0034039	0.0039881	0.001897	-0.742961	-0.834264	0.111287
Average Xp3 G				-0.000281433	0.000701033	0.000687733	0.00197193	0.0011909	0.0051988	-0.245203	-0.275388	0.266918
Xp3 CuG	Xp3	1	GLUCOB PLUS	1.4163	1.54577	1.41639	1.19635	1.0438	1.21336	0.423511	0.652271	0.333344
Xp3 CuG	Xp3	2	GLUCOB PLUS	0.89358	1.43756	0.917591	0.623934	0.712778	0.661596	1.04468	0.866622	0.679511
Xp3 CuG	Xp3	3	GLUCOB PLUS	0.445712	0.814593	0.9833	1.26419	0.329152	0.728995	1.15469	0.776844	0.677128
Average Xp3 CuG				0.918532	1.26598	1.10576	1.02816	0.695244	0.867985	0.874293	0.765246	0.563328
Xp3 CuS	Xp3	1	Cupper sulfate	1.80674	1.68749	1.67	1.65743	1.7232	1.85216	1.69767	1.57049	1.67854
Xp3 CuS	Xp3	2	Cupper sulfate	1.62142	1.54487	1.65984	1.67445	1.55884	1.71651	1.6682	1.3241	1.10173
Xp3 CuS	Xp3	3	Cupper sulfate	1.96911	1.89779	1.79519	1.83502	1.79937	1.40426	1.71446	1.57755	1.36786
Average Xp3 CuS				1.79909	1.71005	1.70834	1.7223	1.6938	1.65764	1.69344	1.49071	1.38271
Xp11 Cu+O	Xp11	1	COBOXY	-0.072821	-0.092747	-0.164472	-0.308143	-0.35724	-0.36874	0.359152	1.16031	0.586832
Xp11 Cu+O	Xp11	2	COBOXY	0.066798	-0.076669	-0.204048	-0.284797	-0.289996	-0.35414	0.487988	0.703639	0.410339
Xp11 Cu+O	Xp11	3	COBOXY	0.006259	-0.070143	-0.335457	-0.466201	-0.544978	-0.557533	0.455215	1.03006	0.274785
Average Xp11 Cu+O				7.86667e-05	-0.079853	-0.234659	-0.353047	-0.397404	-0.426804	0.434118	0.964669	0.423985
Xp11 G + O	Xp11	1	Final Bacter	0.02643	-0.04954	-0.23235	-0.36101	-1.4985	-1.62469	0.5661	1.04381	0.547324
Xp11 G + O	Xp11	2	Final Bacter	0.08904	0.01925	-0.21121	-0.50504	-1.23429	-1.70772	0.836024	1.22343	0.411514
Xp11 G + O	Xp11	3	Final Bacter	0.03237	-0.02288	-0.14938	-0.50833	-0.68621	-1.36065	0.778808	1.53809	0.302196
Average Xp11 G + O				0.04928	-0.0177233	-0.197647	-0.458127	-1.13967	-1.56435	0.726977	1.26845	0.420345
Xp11 G	Xp11	1	Gentamicine	0.0146334	-0.0022277	-7.87e-05	0.0020686	0.0403078	-0.0007579	0.0001894	0.0011796	0.0197628
Xp11 G	Xp11	2	Gentamicine	-0.0037133	7.28e-05	0.0019585	0.0058052	0.0017351	0.0015446	0.0031309	0.0021597	0.180253
Xp11 G	Xp11	3	Gentamicine	-0.0018052	-0.0007726	0.0034841	0.0015751	-0.0004311	-0.0003213	0.0016144	0.0030065	0.0036047
Average Xp11 G				0.0030383	-0.000975833	0.00178797	0.00314963	0.0138706	0.000155133	0.0016449	0.00211527	0.0678736
Xp11 CuG	Xp11	1	GLUCOB PLUS	0.707369	0.558009	0.829802	0.88584	0.528734	1.00619	0.556353	0.533855	0.0633284
Xp11 CuG	Xp11	2	GLUCOB PLUS	0.306716	0.275341	0.519101	0.423576	0.183203	0.381174	0.36117	0.305886	0.0230922
Xp11 CuG	Xp11	3	GLUCOB PLUS	0.330036	0.370459	0.51263	0.447545	0.478096	0.408578	0.320276	0.206148	0.0107119
Average Xp11 CuG				0.448041	0.40127	0.620511	0.585654	0.396678	0.598648	0.4126	0.34863	0.0323775
Xp11 CuS	Xp11	1	Cupper sulfate	1.30842	1.1532	1.45612	1.31968	1.21052	1.09608	1.24804	0.937002	0.634988
Xp11 CuS	Xp11	2	Cupper sulfate	1.22926	1.31099	1.53414	1.31208	1.11675	1.08294	1.38369	0.990679	0.394563
Xp11 CuS	Xp11	3	Cupper sulfate	1.57887	0.937108	1.6708	1.66868	0.930601	1.75297	1.44281	0.952164	0.338452
Average Xp11 CuS				1.37218	1.13377	1.55369	1.43348	1.08596	1.31066	1.35818	0.959948	0.456001
Xp25 Cu+O	Xp25	1	COBOXY	0.048251	-0.048602	-0.397902	-0.808151	-0.87922	-0.714502	0.0155443	0.663202	1.1241
Xp25 Cu+O	Xp25	2	COBOXY	0.045011	0.040361	-0.394328	-0.673982	-0.769889	-0.312682	0.0437822	1.29703	0.412568
Xp25 Cu+O	Xp25	3	COBOXY	-0.00101	-0.983016	-0.683386	-0.906402	-1.0957	-0.589842	0.0268938	1.13289	0.249209
Average Xp25 Cu+O				0.0307507	-0.330419	-0.491872	-0.796178	-0.914935	-0.539009	0.0287401	1.03104	0.595294
Xp25 G + O	Xp25	1	Final Bacter	0.04056	0.00662	-0.19081	-0.55991	-0.58957	-1.73552	0.897658	0.726851	1.41586
Xp25 G + O	Xp25	2	Final Bacter	0.07765	0.15504	-0.56183	-0.71668	-1.12654	-1.47111	0.639385	0.958692	1.65404
Xp25 G + O	Xp25	3	Final Bacter	0.08878	0.1301	-0.18306	-0.80427	-0.5505	-1.28354	0.340199	0.884714	1.39651
Average Xp25 G + O				0.0689967	0.0972533	-0.3119	-0.69362	-0.755537	-1.49672	0.625748	0.856753	1.4888
Xp25 G	Xp25	1	Gentamicine	0.0001108	-0.0002655	0.0003243	0.0051213	-0.0010882	-0.00012	-0.338906	-0.341523	-0.022103
Xp25 G	Xp25	2	Gentamicine	-0.000237	-1.15e-05	0.0208956	0.0043396	-0.0006343	0.0009502	-0.0017047	-0.0049084	0.0012952
Xp25 G	Xp25	3	Gentamicine	-0.002826	-0.0044865	0.0087364	0.0159528	0.0125176	0.0067894	0.0055136	0.0022484	0.0035245
Average Xp25 G				-0.000984067	-0.00158783	0.00998543	0.00847123	0.00359837	0.00253987	-0.111699	-0.114727	-0.0057611
Xp25 CuG	Xp25	1	GLUCOB PLUS	0.6539	0.681416	0.974702	0.949682	0.179557	0.667524	0.683374	0.560157	0.557394
Xp25 CuG	Xp25	2	GLUCOB PLUS	1.46983	1.20833	1.7234	1.62595	0.513571	1.53457	1.55121	1.02559	1.04587
Xp25 CuG	Xp25	3	GLUCOB PLUS	1.27114	1.37936	1.52743	1.72911	0.466419	1.10462	0.843572	0.869798	0.672607
Average Xp25 CuG				1.13162	1.0897	1.40851	1.43491	0.386516	1.10224	1.02605	0.818514	0.758623
Xp25 CuS	Xp25	1	Cupper sulfate	1.58248	1.3697	1.59675	1.71312	1.73293	1.72112	1.86473	1.8296	1.56973
Xp25 CuS	Xp25	2	Cupper sulfate	1.44425	1.59763	1.71558	1.53287	1.34565	1.69454	1.85125	1.89516	1.54033
Xp25 CuS	Xp25	3	Cupper sulfate	1.61733	1.50899	1.73824	1.72798	1.72241	1.77547	1.78083	1.78959	0.803934
Average Xp25 CuS				1.54802	1.49211	1.68353	1.65799	1.60033	1.73038	1.83227	1.83812	1.30467
Xp43 Cu+O	Xp43	1	COBOXY	-0.395835	-0.748138	-0.850194	-0.983499	-0.996728	-1.03041	0.0261976	0.127367	0.0918855
Xp43 Cu+O	Xp43	2	COBOXY	0.550163	0.137123	-0.148673	-0.421032	-0.494981	-0.514017	0.0059395	0.310784	0.324188
Xp43 Cu+O	Xp43	3	COBOXY	0.16892	-0.320189	-0.965346	-1.04945	-1.07453	-1.09185	0.0046379	0.0048654	0.0458162
Average Xp43 Cu+O				0.107749	-0.310401	-0.654738	-0.817993	-0.855412	-0.878758	0.0122583	0.147672	0.153963
Xp43 G + O	Xp43	1	Final Bacter	-0.04188	-0.08648	-0.2967	-0.58	-1.32083	-1.14976	0.121864	0.159199	0.0809782
Xp43 G + O	Xp43	2	Final Bacter	-0.76106	-0.07011	-1.22704	-0.80193	-1.59497	-1.97884	0.0503876	0.209189	0.649854
Xp43 G + O	Xp43	3	Final Bacter	-0.08468	-0.18924	-0.2724	-0.78751	-1.50014	-1.98574	0.103303	0.0726481	0.0589521
Average Xp43 G + O				-0.295873	-0.115277	-0.598713	-0.723147	-1.47198	-1.70478	0.0918516	0.147012	0.263261
Xp43 G	Xp43	1	Gentamicine	0.0015139	0.0007941	0.0007926	1.98e-05	0.0005993	-0.0013813	0.819921	-0.0011904	-0.0017921
Xp43 G	Xp43	2	Gentamicine	-0.0011728	0.0003686	0.0005459	0.0039614	0.0053906	0.0040961	1.5358	0.0072632	0.0044807
Xp43 G	Xp43	3	Gentamicine	-0.0003474	0.000744	-0.0006176	0.0016517	0.0014797	-0.0005138	0.732399	0.0006765	0.006302
Average Xp43 G				-2.1e-06	0.000635567	0.0002403	0.00187763	0.00248987	0.000733667	1.02937	0.00224977	0.00299687
Xp43 CuG	Xp43	1	GLUCOB PLUS	1.47983	0.929744	1.18509	1.23611	1.09624	0.899524	1.17712	1.41783	0.736712
Xp43 CuG	Xp43	2	GLUCOB PLUS	1.41474	1.44059	0.858395	1.42294	0.689224	1.12158	1.2104	1.23956	0.80573
Xp43 CuG	Xp43	3	GLUCOB PLUS	0.659527	0.56143	0.709145	1.04429	1.55612	0.877698	0.56622	0.641008	1.45007
Average Xp43 CuG				1.1847	0.977253	0.917545	1.23445	1.11386	0.966266	0.98458	1.09947	0.997505
Xp43 CuS	Xp43	1	Cupper sulfate	1.38728	1.38051	1.40059	1.30159	0.94777	0.967311	0.695642	0.856523	1.21809
Xp43 CuS	Xp43	2	Cupper sulfate	1.39508	1.35841	1.25662	1.43323	1.11879	1.48849	1.50245	1.52679	1.5041
Xp43 CuS	Xp43	3	Cupper sulfate	1.29222	1.07701	0.603403	0.797134	0.766717	1.12288	1.08202	1.32888	0.70887
Average Xp43 CuS				1.35819	1.27198	1.08687	1.17732	0.944425	1.19289	1.09337	1.2374	1.14369
Xp48 Cu+O	Xp48	1	COBOXY	-0.157321	0.078103	-0.098804	-0.445809	-0.529909	-0.549097	0.768562	0.87454	0.407151
Xp48 Cu+O	Xp48	2	COBOXY	0.004755	-0.040576	0.006132	-0.228998	-0.377382	-0.417785	0.813205	0.925356	0.207535
Xp48 Cu+O	Xp48	3	COBOXY	0.008201	-0.004645	0.038236	-0.329703	-0.369781	-0.400326	0.635488	0.662685	0.230107
Average Xp48 Cu+O				-0.0481217	0.0109607	-0.0181453	-0.334837	-0.425691	-0.455736	0.739085	0.820861	0.281598
Xp48 G + O	Xp48	1	Final Bacter	0.04811	0.02064	-0.60301	-0.58957	-0.97731	-1.36791	0.863147	1.09188	0.718801
Xp48 G + O	Xp48	2	Final Bacter	0.00253	0.05422	-0.90271	-0.85023	-0.71933	-1.08931	0.466578	1.14514	0.313521
Xp48 G + O	Xp48	3	Final Bacter	0.13762	-0.33185	-0.45174	-0.65093	-1.05789	-1.20083	0.645393	1.11738	0.296094
Average Xp48 G + O				0.0627533	-0.0856633	-0.652487	-0.69691	-0.918177	-1.21935	0.658373	1.11813	0.442805
Xp48 G	Xp48	1	Gentamicine	0.0007965	0.0009346	0.0011222	0.0052001	0.0043185	0.0030789	0.002125	0.0008468	0.0078036
Xp48 G	Xp48	2	Gentamicine	0.0012701	0.0034441	0.0003192	0.0038026	-0.0002898	0.0001704	0.0009304	0.157971	0.129865
Xp48 G	Xp48	3	Gentamicine	0.0026059	-0.0004346	-0.0011401	0.0025844	0.000513	0.0024599	0.0023261	0.0022139	0.0083592
Average Xp48 G				0.0015575	0.0013147	0.000100433	0.00386237	0.0015139	0.00190307	0.00179383	0.0536772	0.0486759
Xp48 CuG	Xp48	1	GLUCOB PLUS	0.368766	0.23335	0.476884	0.57099	0.477567	0.320247	0.551347	0.301747	0.0047877
Xp48 CuG	Xp48	2	GLUCOB PLUS	0.615469	0.691879	0.672581	0.84412	0.64511	0.488569	0.552142	0.490558	0.0071318
Xp48 CuG	Xp48	3	GLUCOB PLUS	0.0711343	0.0764523	0.0539018	0.18542	0.117731	0.194519	0.154529	0.0127233	0.0025044
Average Xp48 CuG				0.35179	0.333894	0.401122	0.53351	0.413469	0.334445	0.419339	0.268343	0.00480797
Xp48 CuS	Xp48	1	Cupper sulfate	0.794991	0.760141	0.808461	0.819311	0.729461	0.691461	1.18179	0.999421	0.414952
Xp48 CuS	Xp48	2	Cupper sulfate	1.40237	1.66146	1.61468	1.30087	1.17461	1.10045	1.32529	1.00608	0.304851
Xp48 CuS	Xp48	3	Cupper sulfate	1.26363	1.40872	1.52958	1.52257	1.26255	1.19304	1.36503	1.13417	0.208094
Average Xp48 CuS				1.15366	1.27677	1.31757	1.21425	1.05554	0.994983	1.2907	1.04655	0.309299
Xp50 Cu+O	Xp50	1	COBOXY	0.05707	-0.502854	-0.714522	-1.12416	-1.19517	-1.22108	0.0086105	0.0435253	0.259736
Xp50 Cu+O	Xp50	2	COBOXY	0.036993	0.016561	-0.528537	-0.698624	-0.738596	-0.768466	0.0074224	0.0340028	0.265728
Xp50 Cu+O	Xp50	3	COBOXY	-0.360501	-0.624552	-0.976969	-1.12489	-1.17152	-1.20647	0.0253507	0.0520422	0.362597
Average Xp50 Cu+O				-0.0888127	-0.370282	-0.740009	-0.98256	-1.0351	-1.06534	0.0137945	0.0431901	0.29602
Xp50 G + O	Xp50	1	Final Bacter	-0.13915	-0.15571	-0.20662	-0.41494	-0.69659	-1.39375	0.432793	0.132497	0.296552
Xp50 G + O	Xp50	2	Final Bacter	-0.13096	-0.00907	-0.04403	-0.27091	-1.36117	-1.16066	0.360078	0.206206	0.244085
Xp50 G + O	Xp50	3	Final Bacter	-0.09657	-0.08712	-0.7918	-0.46343	-1.48149	-1.047	0.17779	0.169069	0.360659
Average Xp50 G + O				-0.122227	-0.0839667	-0.347483	-0.383093	-1.17975	-1.20047	0.323554	0.169258	0.300432
Xp50 G	Xp50	1	Gentamicine	-0.0010363	0.0100685	0.0018429	0.0026652	0.0004744	-0.0022046	0.571055	0.0002073	0.204612
Xp50 G	Xp50	2	Gentamicine	0.0008725	0.002822	-0.0008247	0.0023556	-0.0005523	0.0006579	1.26645	0.0018166	0.165565
Xp50 G	Xp50	3	Gentamicine	0.0014839	0.0041486	0.0020309	0.0024968	0.0015387	0.0040357	1.18527	-0.0001636	0.369219
Average Xp50 G				0.000440033	0.0056797	0.00101637	0.00250587	0.000486933	0.000829667	1.00759	0.0006201	0.246465
Xp50 CuG	Xp50	1	GLUCOB PLUS	0.54642	0.671536	0.734066	0.951027	0.854009	0.830356	1.04117	0.579519	0.892084
Xp50 CuG	Xp50	2	GLUCOB PLUS	0.648468	0.835412	0.96237	1.07237	0.604612	0.724978	0.897157	0.704119	0.862077
Xp50 CuG	Xp50	3	GLUCOB PLUS	0.466163	0.580542	0.783212	0.739712	0.699584	1.03875	0.856216	0.726318	0.816174
Average Xp50 CuG				0.553684	0.69583	0.826549	0.921036	0.719402	0.864695	0.931515	0.669986	0.856779
Xp50 CuS	Xp50	1	Cupper sulfate	1.17272	1.42057	1.24837	1.2503	1.36939	0.743977	1.21233	1.56295	0.94095
Xp50 CuS	Xp50	2	Cupper sulfate	1.3754	1.19864	1.14954	0.897371	1.38883	0.922348	1.23738	1.10395	1.07716
Xp50 CuS	Xp50	3	Cupper sulfate	1.23677	0.560141	0.664431	0.910861	1.45446	1.23996	1.34693	1.29177	0.948608
Average Xp50 CuS				1.26163	1.05979	1.02078	1.01951	1.40423	0.968762	1.26555	1.31956	0.988906
Xp61 Cu+O	Xp61	1	COBOXY	-0.795981	-0.79973	-0.89573	-0.920996	-0.926257	-0.913427	-0.0047752	-0.007908	-0.0015272
Xp61 Cu+O	Xp61	2	COBOXY	0.053416	0.038058	0.053626	-0.150989	-0.221612	0.354288	0.135333	1.40061	0.849887
Xp61 Cu+O	Xp61	3	COBOXY	-0.819959	0.028409	-0.395776	-0.679309	-0.727721	-0.245301	0.202751	1.25991	0.677244
Average Xp61 Cu+O				-0.520841	-0.244421	-0.412627	-0.583765	-0.625197	-0.268147	0.111103	0.884203	0.508534
Xp61 G + O	Xp61	1	Final Bacter	-0.49226	-0.33399	-0.51337	-0.91297	-1.07332	-1.64119	0.582073	1.09928	0.685664
Xp61 G + O	Xp61	2	Final Bacter	-0.02939	-0.10726	-0.42719	-0.67126	-1.19696	-1.2911	0.388483	1.56769	1.44451
Xp61 G + O	Xp61	3	Final Bacter	-0.13598	-0.04278	-0.37002	-0.69001	-0.96152	-1.54478	-0.362819	0.29837	0.28042
Average Xp61 G + O				-0.21921	-0.161343	-0.43686	-0.75808	-1.07727	-1.49236	0.202579	0.988447	0.803533
Xp61 G	Xp61	1	Gentamicine	0.0045096	0.000677	-0.0001673	0.0064081	0.0019736	0.0082968	0.0065811	0.0019471	0.846017
Xp61 G	Xp61	2	Gentamicine	-0.0022044	-0.0047119	-0.0035265	-0.0004874	-0.0019457	-0.004172	0.0102186	0.0035383	0.0034766
Xp61 G	Xp61	3	Gentamicine	-0.0021424	-0.0015399	0.0061267	-0.0003964	0.0024125	0.0024872	0.0247534	-0.0006261	0.0196576
Average Xp61 G				5.42667e-05	-0.00185827	0.000810967	0.00184143	0.000813467	0.002204	0.013851	0.00161977	0.289717
Xp61 CuG	Xp61	1	GLUCOB PLUS	0.889028	0.911276	0.593121	0.831685	0.350577	1.38738	0.979467	1.20236	0.802015
Xp61 CuG	Xp61	2	GLUCOB PLUS	0.676738	0.739601	0.641727	0.925481	0.9151	1.45245	1.21385	0.596865	0.883748
Xp61 CuG	Xp61	3	GLUCOB PLUS	1.52454	1.72135	1.29539	1.65795	0.889941	1.50375	1.31506	0.899528	0.872442
Average Xp61 CuG				1.0301	1.12407	0.843412	1.13837	0.718539	1.44786	1.16946	0.899583	0.852735
Xp61 CuS	Xp61	1	Cupper sulfate	1.79695	1.72827	1.70111	1.85515	1.83003	1.87193	1.84566	1.65745	1.64781
Xp61 CuS	Xp61	2	Cupper sulfate	1.6976	1.72316	1.66658	1.71412	1.71827	1.53621	1.74426	1.7183	1.71318
Xp61 CuS	Xp61	3	Cupper sulfate	1.75357	1.73672	1.73399	1.46481	1.72133	1.83407	1.71079	1.74786	1.63858
Average Xp61 CuS				1.74937	1.72938	1.70056	1.67803	1.75654	1.7474	1.7669	1.70787	1.66652
Xp21 Cu+O	Xp21	1	COBOXY	-0.15322	-0.21449	-0.573753	-1.07858	-1.11882	-1.13942	0.0175675	0.0360569	0.167194
Xp21 Cu+O	Xp21	2	COBOXY	-0.05051	-0.06768	-0.499557	-0.707122	-0.757348	-0.759275	0.0221278	0.0124003	0.14054
Xp21 Cu+O	Xp21	3	COBOXY	-0.1542	-0.50483	-0.65319	-0.90022	-1.0089	-1.03573	0.0344601	0.0109956	0.290684
Average Xp21 Cu+O				-0.11931	-0.262333	-0.5755	-0.895308	-0.96169	-0.978142	0.0247185	0.0198176	0.199473
Xp21 G + O	Xp21	1	Final Bacter	0.03308	-0.10804	-0.5746	-0.8241	-1.03611	-1.38938	0.43612	0.25957	0.118247
Xp21 G + O	Xp21	2	Final Bacter	-0.15586	-0.22074	-0.3464	-0.30141	-0.98531	-1.49157	0.648539	0.321593	0.170527
Xp21 G + O	Xp21	3	Final Bacter	0.05737	0.013	-0.41066	-0.53832	-0.98712	-1.10803	0.594241	0.356503	0.153855
Average Xp21 G + O				-0.0218033	-0.10526	-0.443887	-0.55461	-1.00285	-1.32966	0.559633	0.312555	0.147543
Xp21 G	Xp21	1	Gentamicine	0.0156463	0.0070299	0.0038149	0.0105967	0.0061268	0.0093191	1.66909	-0.0003763	-7.53e-05
Xp21 G	Xp21	2	Gentamicine	-0.001188	-0.0011283	0.0070416	0.0025468	-0.0018701	0.0023102	1.36898	-0.0009731	-0.0014879
Xp21 G	Xp21	3	Gentamicine	-5.8e-05	0.0040278	0.0006102	0.0090471	0.0013453	0.002139	2.1071	0.000952	0.0009998
Average Xp21 G				0.0048001	0.0033098	0.00382223	0.00739687	0.00186733	0.00458943	1.71505	-0.000132467	-0.0001878
Xp21 CuG	Xp21	1	GLUCOB PLUS	0.611861	0.672336	0.604054	0.675779	0.286891	0.603048	0.59706	0.500991	0.498554
Xp21 CuG	Xp21	2	GLUCOB PLUS	0.486989	0.586473	0.914666	0.839866	0.460627	0.429053	1.05659	0.560466	0.624332
Xp21 CuG	Xp21	3	GLUCOB PLUS	0.579527	0.633779	0.676815	0.89867	0.369583	0.854683	0.859904	0.792731	0.62896
Average Xp21 CuG				0.559459	0.630863	0.731845	0.804772	0.372367	0.628928	0.83785	0.618063	0.583949
Xp21 CuS	Xp21	1	Cupper sulfate	0.726561	1.77892	1.16957	1.6625	1.14371	1.37972	1.55868	1.26547	0.804505
Xp21 CuS	Xp21	2	Cupper sulfate	0.73679	0.211358	1.469	1.34252	1.61755	1.71372	1.72882	1.20343	1.17822
Xp21 CuS	Xp21	3	Cupper sulfate	0.318534	0.917538	1.36756	1.59288	1.60592	1.11788	1.56248	1.46828	1.128
Average Xp21 CuS				0.593962	0.969271	1.33537	1.53263	1.45572	1.40377	1.61666	1.31239	1.03691
Xp47 Cu+O	Xp47	1	COBOXY	-0.26099	-1.01691	-1.72411	-1.81372	-1.88268	-1.90992	0.009309	0.0053965	0.0067568
Xp47 Cu+O	Xp47	2	COBOXY	-0.05597	-0.644065	-1.06869	-1.23343	-1.37186	-1.44382	0.011045	0.0179427	0.11046
Xp47 Cu+O	Xp47	3	COBOXY	-0.2721	-0.725749	-1.03639	-1.43195	-1.4129	-1.49814	0.0117299	-0.0026187	0.0056146
Average Xp47 Cu+O				-0.196353	-0.795576	-1.2764	-1.49303	-1.55581	-1.61729	0.0106946	0.00690683	0.0409439
Xp47 G + O	Xp47	1	Final Bacter	-0.18902	-0.08524	-0.57975	-0.43991	-1.24576	-1.68833	0.261326	0.145808	0.0819034
Xp47 G + O	Xp47	2	Final Bacter	-0.15703	-0.06875	-0.58547	-0.65687	-0.87059	-1.49369	0.220508	0.277812	0.0902396
Xp47 G + O	Xp47	3	Final Bacter	-0.19417	-0.16781	-0.39037	-0.7948	-0.9381	-1.2238	0.40267	0.259473	0.805298
Average Xp47 G + O				-0.180073	-0.107267	-0.51853	-0.630527	-1.01815	-1.46861	0.294835	0.227698	0.325814
Xp47 G	Xp47	1	Gentamicine	0.001132	0.0014651	0.0019917	0.0046477	0.0040419	0.0063428	0.0209326	-0.0011275	-0.0001101
Xp47 G	Xp47	2	Gentamicine	0.0231254	0.0035931	0.0273191	0.0022235	0.0020956	0.0053819	0.0394073	0.0017421	0.0813161
Xp47 G	Xp47	3	Gentamicine	0.0055303	0.0008685	0.0028966	0.0026085	0.0019919	0.0035345	0.0364842	0.0003022	0.0014304
Average Xp47 G				0.00992923	0.00197557	0.0107358	0.0031599	0.0027098	0.0050864	0.0322747	0.0003056	0.0275455
Xp47 CuG	Xp47	1	GLUCOB PLUS	0.462858	0.414273	0.499354	0.733514	0.527165	0.520377	0.706869	0.888187	0.479274
Xp47 CuG	Xp47	2	GLUCOB PLUS	0.446744	0.600744	0.55272	0.568596	0.537398	0.530755	0.581054	0.649489	1.20467
Xp47 CuG	Xp47	3	GLUCOB PLUS	0.296719	0.425009	0.468921	0.467775	0.416469	0.435357	0.477418	0.461729	0.36897
Average Xp47 CuG				0.402107	0.480009	0.506998	0.589962	0.493677	0.495496	0.588447	0.666468	0.684306
Xp47 CuS	Xp47	1	Cupper sulfate	0.151328	0.388518	1.11038	0.988254	1.10513	0.908205	0.952123	1.02014	0.923531
Xp47 CuS	Xp47	2	Cupper sulfate	0.103844	0.277876	0.858173	1.05622	0.906484	1.07743	0.699339	0.916893	0.810684
Xp47 CuS	Xp47	3	Cupper sulfate	0.10899	0.429162	0.670543	0.922416	0.884749	1.43503	0.688698	0.969906	0.915842
Average Xp47 CuS				0.121387	0.365185	0.8797	0.988962	0.965455	1.14022	0.780054	0.968979	0.883352
Xp60 Cu+O	Xp60	1	COBOXY	0.05707	-0.502854	-0.714522	-1.12416	-1.19517	-1.22108	0.0086105	0.0435253	-0.0102637
Xp60 Cu+O	Xp60	2	COBOXY	0.367447	-0.004133	-0.349281	-0.44293	-0.474684	-0.500622	0.0079337	0.0178105	-0.0002164
Xp60 Cu+O	Xp60	3	COBOXY	0.300549	-0.205589	-0.180841	-0.442608	-0.472449	-0.506258	0.0114663	0.0101441	0.0038073
Average Xp60 Cu+O				0.241689	-0.237525	-0.414881	-0.6699	-0.714101	-0.742652	0.00933683	0.0238266	-0.00222427
Xp60 G + O	Xp60	1	Final Bacter	-0.13915	-0.15571	-0.20662	-0.41494	-0.69659	-1.39375	0.432793	0.132497	0.296552
Xp60 G + O	Xp60	2	Final Bacter	-0.0073	0.03781	-0.16804	-0.44852	-1.06621	-1.47912	0.344633	0.157921	0.153027
Xp60 G + O	Xp60	3	Final Bacter	-0.06044	-0.10151	-0.30798	-0.31656	-0.99818	-1.4845	0.315542	0.167686	0.0926392
Average Xp60 G + O				-0.0689633	-0.0731367	-0.227547	-0.39334	-0.920327	-1.45246	0.364323	0.152702	0.18074
Xp60 G	Xp60	1	Gentamicine	-0.0010363	0.0100685	0.0018429	0.0026652	0.0004744	-0.0022046	0.571055	0.0002073	0.204612
Xp60 G	Xp60	2	Gentamicine	-0.0011638	-4.51e-05	0.0034501	0.0040464	0.002475	0.0015483	0.115003	-0.0001887	5.25e-05
Xp60 G	Xp60	3	Gentamicine	0.0008068	0.0143331	0.01117	0.0009523	-0.0014056	-0.0003626	0.118645	-0.003108	0.0001732
Average Xp60 G				-0.000464433	0.00811883	0.00548767	0.00255463	0.0005146	-0.000339633	0.268234	-0.0010298	0.0682791
Xp60 CuG	Xp60	1	GLUCOB PLUS	0.54642	0.671536	0.734066	0.951027	0.854009	0.830356	1.04117	0.579519	0.892084
Xp60 CuG	Xp60	2	GLUCOB PLUS	0.023178	-0.0015898	-0.0110267	0.331893	-0.0041791	0.0178085	0.145938	0.283248	0.140287
Xp60 CuG	Xp60	3	GLUCOB PLUS	0.0030313	0.148211	0.0101173	0.10929	0.0797846	0.176622	0.191215	0.134447	0.0274105
Average Xp60 CuG				0.190876	0.272719	0.244386	0.46407	0.309871	0.341595	0.459441	0.332405	0.35326
Xp60 CuS	Xp60	1	Cupper sulfate	1.17272	1.42057	1.24837	1.2503	1.36939	0.743977	1.21233	1.56295	0.94095
Xp60 CuS	Xp60	2	Cupper sulfate	0.0226407	-0.0052575	-0.0096765	0.259129	0.192077	0.124369	0.107297	0.284523	0.102065
Xp60 CuS	Xp60	3	Cupper sulfate	0.0123605	0.0210331	-0.0035305	0.118385	0.0928913	0.115821	0.104082	0.104645	0.295602
Average Xp60 CuS				0.402574	0.478782	0.411721	0.542605	0.551453	0.328056	0.474569	0.650706	0.446205
Xp69 Cu+O	Xp69	1	COBOXY	0.057143	-0.055555	-0.15379	-0.220861	-0.235967	-0.000105	0.219055	0.35519	0.785632
Xp69 Cu+O	Xp69	2	COBOXY	-0.097118	-0.010456	-0.292344	-0.458582	-0.529718	-0.512457	0.245609	0.653	0.173994
Xp69 Cu+O	Xp69	3	COBOXY	-0.950069	-1.07643	-1.2045	-1.27013	-1.33361	-0.775986	0.007232	0.107427	0.403473
Average Xp69 Cu+O				-0.330015	-0.380813	-0.55021	-0.649859	-0.699764	-0.429516	0.157298	0.371872	0.454366
Xp69 G + O	Xp69	1	Final Bacter	0.03878	-0.5256	-0.53012	-1.32484	-1.13343	-1.40637	0.25081	0.632741	0.4591
Xp69 G + O	Xp69	2	Final Bacter	-0.22668	-1.1224	-0.66328	-1.5702	-1.82653	-1.76115	0.415937	0.679952	0.555167
Xp69 G + O	Xp69	3	Final Bacter	-0.93771	-0.8513	-1.58347	-1.34885	-1.12812	-1.37127	0.504136	0.089356	0.716145
Average Xp69 G + O				-0.375203	-0.8331	-0.925623	-1.41463	-1.36269	-1.51293	0.390294	0.46735	0.576804
Xp69 G	Xp69	1	Gentamicine	-0.0024643	-0.0033834	-0.002493	-0.0006575	-0.0004138	0.0103043	0.0043487	0.224188	0.38769
Xp69 G	Xp69	2	Gentamicine	0.0045288	0.0039612	-0.0024121	0.0004603	-0.0009609	-0.0031033	0.0006158	-0.0033256	-0.0001134
Xp69 G	Xp69	3	Gentamicine	0.0020595	0.0014919	-0.0048814	-0.002009	-0.003834	-0.0035482	1.06351	0.810652	0.879275
Average Xp69 G				0.00137467	0.0006899	-0.00326217	-0.0007354	-0.00173623	0.0012176	0.356157	0.343838	0.422284
Xp69 CuG	Xp69	1	GLUCOB PLUS	0.991494	0.579581	0.418342	0.730521	0.497406	0.384853	0.465033	0.662951	-0.0022305
Xp69 CuG	Xp69	2	GLUCOB PLUS	0.450704	0.514242	0.764346	1.50346	0.704023	0.791514	0.554739	0.509249	0.310754
Xp69 CuG	Xp69	3	GLUCOB PLUS	1.88886	1.77739	1.6585	1.48071	0.817583	1.08854	0.960999	0.925375	0.94543
Average Xp69 CuG				1.11035	0.957072	0.947062	1.23823	0.673004	0.754969	0.660257	0.699191	0.417984
Xp69 CuS	Xp69	1	Cupper sulfate	1.752	1.87871	1.72468	1.75529	1.68294	1.60338	1.50598	1.16603	0.863428
Xp69 CuS	Xp69	2	Cupper sulfate	1.66434	1.86529	1.75481	1.52438	1.74289	1.82465	1.67762	1.66062	0.942337
Xp69 CuS	Xp69	3	Cupper sulfate	1.79453	1.31575	1.039	1.51757	1.76603	1.69844	1.44317	1.17761	1.10627
Average Xp69 CuS				1.73696	1.68658	1.50616	1.59908	1.73062	1.70882	1.54226	1.33475	0.97068
Ge3neral Average				0.340211	0.313296	0.233266	0.179705	0.0066234	-0.0193893	0.60044	0.601087	0.468909
			Positive growth	0.08 higher than
			Negative growth	≤ A Blanco
	The absorbance reading was carried out in the Varioskan Flash equipment at a wavelength of 600 nm, standardized for the identification of turbidity given by unicellular organisms, considering the ideal length in which the cells are proportional to the photometric units of optical density without losing the linearity of results. From the absorbance values obtained, the MIC was calculated for each …
	References:
	Abril, N., Bárcena, A., Férnández, E., Galván, A., Jorrín, J., Peinado, J., Toribio, Fermín; Túnez, I. (s.f.). Espectrofometría: Espectros de absorción y cuantificación colorimétrica de biomoléculas. Córdoba: Departamento de Bioquímica y Biología Molecular: Facultad de Medicina. Cabeza, E. (2013). Fundamentos de Microbiología Predictiva: aplicaciones teóricas y prácticas. Pamplona: Universidad de…
